# Supplementary material for: Association Between the Cholesterol–High-Density Lipoprotein–Glucose Index and Urinary Incontinence: A Prospective Nationally Representative Cohort Study
Source: Healthcare (Basel). 2026 Jul 3;14(13):1984. doi: 10.3390/healthcare14131984 (PMC13362180; doi:10.3390/healthcare14131984)
Supplement: Supplementary file 1 [file healthcare-14-01984-s001.zip]

Archive with 1 entries (1 files):
- healthcare-4339575-supplementary.pdf
